# Supplementary material for: Evaluating Multi-Level Models to Test Occupancy State Responses of Plethodontid Salamanders
Source: PLoS One. 2015 Nov 30;10(11):e0142903. doi: 10.1371/journal.pone.0142903 (PMC4664280; doi:10.1371/journal.pone.0142903)
Supplement: S1 Table — (CSV) [file pone.0142903.s005.csv]

Owner	TreeFarm	Year	StandNo	SubPlot	V1	V2	V3	DW	JulianDate	StandID
ODF	SP	2014	12362	1	0	0	0	4	154	17
ODF	SP	2014	12362	2	0	0	0	2	154	17
ODF	SP	2014	12362	3	0	0	0	4	154	17
ODF	SP	2014	12362	4	0	1	0	12	154	17
ODF	SP	2014	12362	5	0	0	0	5	154	17
ODF	SP	2014	12362	6	0	0	1	7	154	17
ODF	SP	2014	12362	7	0	0	0	0	154	17
ODF	SP	2014	12364	1	0	0	0	2	149	18
ODF	SP	2014	12364	2	0	0	0	0	149	18
ODF	SP	2014	12364	3	1	0	0	2	149	18
ODF	SP	2014	12364	4	0	0	0	0	149	18
ODF	SP	2014	12364	5	0	0	0	0	149	18
ODF	SP	2014	12364	6	0	0	0	1	149	18
ODF	SP	2014	12364	7	0	0	0	2	149	18
ODF	SP	2014	12407C	1	1	0	0	0	156	19
ODF	SP	2014	12407C	2	0	0	0	2	156	19
ODF	SP	2014	12407C	3	0	0	0	2	156	19
ODF	SP	2014	12407C	4	0	0	0	3	156	19
ODF	SP	2014	12407C	5	0	0	0	1	156	19
ODF	SP	2014	12407C	6	0	0	0	3	156	19
ODF	SP	2014	12407C	7	0	0	0	4	156	19
ODF	SP	2014	12407T	1	0	0	0	1	126	20
ODF	SP	2014	12407T	2	0	0	0	2	126	20
ODF	SP	2014	12407T	3	0	0	0	5	126	20
ODF	SP	2014	12407T	4	0	0	0	2	126	20
ODF	SP	2014	12407T	5	0	0	0	2	126	20
ODF	SP	2014	12407T	6	0	0	0	7	126	20
ODF	SP	2014	12407T	7	0	0	0	2	126	20
ODF	SP	2014	12605	1	1	0	NA	3	120	21
ODF	SP	2014	12605	2	0	0	1	5	120	21
ODF	SP	2014	12605	3	0	0	0	5	120	21
ODF	SP	2014	12605	4	0	0	0	5	120	21
ODF	SP	2014	12605	5	0	0	0	3	120	21
ODF	SP	2014	12605	6	0	0	0	4	120	21
ODF	SP	2014	12605	7	0	0	0	0	120	21
ODF	SP	2014	12638	1	1	NA	NA	9	133	22
ODF	SP	2014	12638	2	0	0	0	6	133	22
ODF	SP	2014	12638	3	0	2	0	2	133	22
ODF	SP	2014	12638	4	0	0	0	5	133	22
ODF	SP	2014	12638	5	1	0	NA	5	133	22
ODF	SP	2014	12638	6	1	0	NA	4	133	22
ODF	SP	2014	12638	7	1	NA	NA	3	133	22
PB	CL	2014	33628	1	1	0	0	1	154	55
PB	CL	2014	33628	2	0	0	0	1	154	55
PB	CL	2014	33628	3	0	0	0	0	154	55
PB	CL	2014	33628	4	2	0	1	2	154	55
PB	CL	2014	33628	5	0	0	0	0	154	55
PB	CL	2014	33628	6	0	0	0	2	154	55
PB	CL	2014	33628	7	0	0	0	1	154	55
PB	CL	2014	33651	1	0	0	0	1	125	56
PB	CL	2014	33651	2	0	0	0	1	125	56
PB	CL	2014	33651	3	0	0	0	0	125	56
PB	CL	2014	33651	4	0	0	0	0	125	56
PB	CL	2014	33651	5	0	0	0	1	125	56
PB	CL	2014	33651	6	0	0	0	1	125	56
PB	CL	2014	33651	7	0	0	0	0	125	56
PB	CL	2014	33689	1	1	0	1	2	147	57
PB	CL	2014	33689	2	0	0	0	1	147	57
PB	CL	2014	33689	3	0	0	0	0	147	57
PB	CL	2014	33689	4	0	0	0	0	147	57
PB	CL	2014	33689	5	1	0	0	0	147	57
PB	CL	2014	33689	6	1	NA	NA	1	147	57
PB	CL	2014	33689	7	0	0	1	3	147	57
PB	CL	2014	33810	1	0	1	0	2	126	59
PB	CL	2014	33810	2	0	0	0	0	126	59
PB	CL	2014	33810	3	0	1	0	1	126	59
PB	CL	2014	33810	4	0	0	0	2	126	59
PB	CL	2014	33810	5	0	0	0	0	126	59
PB	CL	2014	33810	6	1	0	0	1	126	59
PB	CL	2014	33810	7	0	0	0	1	126	59
PB	CL	2014	34007	1	0	0	0	0	139	60
PB	CL	2014	34007	2	0	0	0	4	139	60
PB	CL	2014	34007	3	0	0	0	2	139	60
PB	CL	2014	34007	4	0	0	0	3	139	60
PB	CL	2014	34007	5	0	0	0	0	139	60
PB	CL	2014	34007	6	0	0	0	5	139	60
PB	CL	2014	34007	7	2	0	0	1	139	60
PB	CL	2014	34017	1	0	0	0	2	119	61
PB	CL	2014	34017	2	0	0	0	0	119	61
PB	CL	2014	34017	3	1	0	0	3	119	61
PB	CL	2014	34017	4	0	0	1	2	119	61
PB	CL	2014	34017	5	0	0	0	0	119	61
PB	CL	2014	34017	6	0	0	0	1	119	61
PB	CL	2014	34017	7	1	1	1	5	119	61
PB	CL	2014	408143	1	1	0	0	1	160	62
PB	CL	2014	408143	2	0	0	0	0	160	62
PB	CL	2014	408143	3	0	0	0	1	160	62
PB	CL	2014	408143	4	0	1	1	0	160	62
PB	CL	2014	408143	5	0	0	0	1	160	62
PB	CL	2014	408143	6	0	0	0	0	160	62
PB	CL	2014	408143	7	2	0	0	1	160	62
PB	CL	2014	408161	1	0	0	0	2	118	63
PB	CL	2014	408161	2	0	2	0	1	118	63
PB	CL	2014	408161	3	0	0	0	4	118	63
PB	CL	2014	408161	4	0	0	0	1	118	63
PB	CL	2014	408161	5	0	0	0	1	118	63
PB	CL	2014	408161	6	0	0	0	2	118	63
PB	CL	2014	408161	7	0	0	0	0	118	63
PB	CL	2014	408162	1	0	0	0	1	112	64
PB	CL	2014	408162	2	1	0	0	1	112	64
PB	CL	2014	408162	3	0	0	0	1	112	64
PB	CL	2014	408162	4	1	0	0	0	112	64
PB	CL	2014	408162	5	0	1	0	4	112	64
PB	CL	2014	408162	6	0	0	0	4	112	64
PB	CL	2014	408162	7	0	1	0	6	112	64
PB	CL	2014	408180	1	0	0	1	7	111	66
PB	CL	2014	408180	2	2	0	0	7	111	66
PB	CL	2014	408180	3	1	0	0	5	111	66
PB	CL	2014	408180	4	0	0	0	2	111	66
PB	CL	2014	408180	5	0	0	0	4	111	66
PB	CL	2014	408180	6	0	0	2	9	111	66
PB	CL	2014	408180	7	0	0	1	6	111	66
WY	CL	2013	10078	1	0	0	0	1	107	1
WY	CL	2013	10078	2	0	0	0	4	107	1
WY	CL	2013	10078	3	0	0	0	2	107	1
WY	CL	2013	10078	4	0	0	0	1	107	1
WY	CL	2013	10078	5	0	0	0	2	107	1
WY	CL	2013	10078	6	0	0	0	0	107	1
WY	CL	2013	10185	1	0	0	0	3	134	2
WY	CL	2013	10185	2	0	0	0	0	134	2
WY	CL	2013	10185	3	0	1	NA	4	134	2
WY	CL	2013	10185	4	0	1	NA	5	134	2
WY	CL	2013	10185	5	0	0	0	4	134	2
WY	CL	2013	10185	6	0	1	NA	5	134	2
WY	CL	2013	10185	7	1	NA	NA	6	134	2
WY	CL	2013	10399	1	1	NA	NA	6	150	3
WY	CL	2013	10399	2	0	0	0	5	150	3
WY	CL	2013	10399	3	0	0	0	4	150	3
WY	CL	2013	10399	4	0	0	0	5	150	3
WY	CL	2013	10399	5	0	0	0	6	150	3
WY	CL	2013	10399	6	0	0	0	5	150	3
WY	CL	2013	10399	7	0	0	0	4	150	3
WY	CL	2013	10444	1	0	0	0	3	106	4
WY	CL	2013	10444	2	0	0	0	4	106	4
WY	CL	2013	10444	3	0	0	0	7	106	4
WY	CL	2013	10444	4	0	0	0	1	106	4
WY	CL	2013	10444	5	1	NA	NA	0	106	4
WY	CL	2013	10444	6	0	0	0	1	106	4
WY	CL	2013	10467	1	0	0	0	8	120	5
WY	CL	2013	10467	2	0	0	0	5	121	5
WY	CL	2013	10467	3	1	NA	NA	4	121	5
WY	CL	2013	10467	4	0	1	NA	1	121	5
WY	CL	2013	10467	5	1	NA	NA	4	121	5
WY	CL	2013	10467	6	3	NA	NA	2	121	5
WY	CL	2013	10467	7	1	NA	NA	1	121	5
WY	CL	2013	10482	1	0	1	NA	4	120	6
WY	CL	2013	10482	2	0	0	0	4	120	6
WY	CL	2013	10482	3	0	0	0	0	120	6
WY	CL	2013	10482	4	0	0	0	0	120	6
WY	CL	2013	10482	5	0	0	0	0	120	6
WY	CL	2013	10482	6	0	0	0	4	120	6
WY	CL	2013	10482	7	0	0	0	1	120	6
WY	CL	2013	10488	1	1	NA	NA	4	150	7
WY	CL	2013	10488	2	1	NA	NA	2	150	7
WY	CL	2013	10488	3	0	1	NA	1	150	7
WY	CL	2013	10488	4	1	NA	NA	3	150	7
WY	CL	2013	10488	5	0	0	0	0	150	7
WY	CL	2013	10488	6	1	NA	NA	0	150	7
WY	CL	2013	10488	7	0	1	NA	1	150	7
WY	CL	2013	10498	1	1	NA	NA	3	143	8
WY	CL	2013	10498	2	0	0	0	1	143	8
WY	CL	2013	10498	3	0	0	0	2	143	8
WY	CL	2013	10498	4	1	NA	NA	5	143	8
WY	CL	2013	10498	5	0	1	NA	1	143	8
WY	CL	2013	10498	6	0	0	0	3	143	8
WY	CL	2013	10498	7	0	0	0	7	143	8
WY	CL	2013	10506	1	1	NA	NA	3	120	9
WY	CL	2013	10506	2	1	NA	NA	5	120	9
WY	CL	2013	10506	3	1	NA	NA	6	120	9
WY	CL	2013	10506	4	0	1	NA	5	120	9
WY	CL	2013	10506	5	1	NA	NA	4	120	9
WY	CL	2013	10506	6	0	1	NA	6	120	9
WY	CL	2013	10506	7	0	1	NA	6	120	9
WY	CL	2013	10553	1	0	1	NA	1	133	10
WY	CL	2013	10553	2	0	0	0	3	133	10
WY	CL	2013	10553	3	1	NA	NA	4	133	10
WY	CL	2013	10553	4	0	0	0	5	133	10
WY	CL	2013	10553	5	1	NA	NA	6	133	10
WY	CL	2013	10553	6	0	1	NA	4	133	10
WY	CL	2013	10553	7	0	0	0	9	133	10
WY	CL	2013	10597	1	0	1	NA	6	121	11
WY	CL	2013	10597	2	1	NA	NA	1	121	11
WY	CL	2013	10597	3	0	0	0	1	121	11
WY	CL	2013	10597	4	0	1	NA	7	121	11
WY	CL	2013	10597	5	0	0	0	7	121	11
WY	CL	2013	10597	6	1	NA	NA	4	121	11
WY	CL	2013	10597	7	0	0	0	7	121	11
WY	CL	2013	10711	1	0	1	NA	1	149	12
WY	CL	2013	10711	2	0	0	0	1	149	12
WY	CL	2013	10711	3	0	0	0	0	149	12
WY	CL	2013	10711	4	0	0	0	1	149	12
WY	CL	2013	10711	5	1	NA	NA	1	149	12
WY	CL	2013	10711	6	0	0	0	2	149	12
WY	CL	2013	10711	7	0	0	0	1	149	12
WY	CL	2013	10963	1	0	0	0	2	134	13
WY	CL	2013	10963	2	0	0	0	2	134	13
WY	CL	2013	10963	3	1	NA	NA	2	134	13
WY	CL	2013	10963	4	1	NA	NA	4	136	13
WY	CL	2013	10963	5	1	NA	NA	0	136	13
WY	CL	2013	10963	6	0	0	0	1	136	13
WY	CL	2013	10963	7	0	0	0	0	136	13
WY	CL	2013	10965	1	1	NA	NA	5	133	14
WY	CL	2013	10965	2	0	0	0	3	133	14
WY	CL	2013	10965	3	0	0	0	1	133	14
WY	CL	2013	10965	4	0	0	0	7	133	14
WY	CL	2013	10965	5	0	0	0	2	133	14
WY	CL	2013	10965	6	0	0	0	1	134	14
WY	CL	2013	10965	7	0	0	0	0	134	14
WY	CL	2013	10968	1	0	0	0	5	112	15
WY	CL	2013	10968	2	0	0	0	6	112	15
WY	CL	2013	10968	3	0	0	0	5	112	15
WY	CL	2013	10968	4	0	0	1	8	112	15
WY	CL	2013	10968	5	0	0	1	8	112	15
WY	CL	2013	10968	6	0	0	0	6	112	15
WY	CL	2013	10968	7	0	0	0	5	112	15
WY	CL	2013	11079	1	0	0	0	0	105	16
WY	CL	2013	11079	2	0	0	0	0	105	16
WY	CL	2013	11079	3	0	0	1	1	105	16
WY	CL	2013	11079	4	0	0	0	0	105	16
WY	CL	2013	11079	5	0	0	0	0	105	16
WY	CL	2013	11079	6	0	0	0	1	105	16
WY	CL	2014	10078	1	0	0	0	1	107	1
WY	CL	2014	10078	2	0	0	0	3	107	1
WY	CL	2014	10078	3	0	0	0	5	107	1
WY	CL	2014	10078	4	0	0	0	3	107	1
WY	CL	2014	10078	5	0	0	0	3	107	1
WY	CL	2014	10078	6	0	1	0	4	107	1
WY	CL	2014	10078	7	0	0	0	1	107	1
WY	CL	2014	10185	1	0	0	0	3	116	2
WY	CL	2014	10185	2	1	0	0	4	116	2
WY	CL	2014	10185	3	1	1	0	3	116	2
WY	CL	2014	10185	4	1	0	0	10	116	2
WY	CL	2014	10185	5	0	0	0	2	116	2
WY	CL	2014	10185	6	0	0	0	7	116	2
WY	CL	2014	10185	7	0	0	0	3	116	2
WY	CL	2014	10444	1	1	0	0	4	140	4
WY	CL	2014	10444	2	0	2	0	4	140	4
WY	CL	2014	10444	3	0	0	1	1	140	4
WY	CL	2014	10444	4	0	0	0	8	140	4
WY	CL	2014	10444	5	0	0	0	2	140	4
WY	CL	2014	10444	6	0	0	0	5	140	4
WY	CL	2014	10444	7	0	0	0	1	140	4
WY	CL	2014	10482	1	0	0	0	3	155	6
WY	CL	2014	10482	2	0	0	0	6	155	6
WY	CL	2014	10482	3	0	0	0	1	155	6
WY	CL	2014	10482	4	0	0	0	3	155	6
WY	CL	2014	10482	5	0	0	0	3	155	6
WY	CL	2014	10482	6	0	0	0	5	155	6
WY	CL	2014	10482	7	0	0	0	3	155	6
WY	CL	2014	10488	1	0	0	0	7	117	7
WY	CL	2014	10488	2	0	0	1	6	117	7
WY	CL	2014	10488	3	0	0	0	9	117	7
WY	CL	2014	10488	4	0	0	0	0	117	7
WY	CL	2014	10488	5	0	0	0	0	117	7
WY	CL	2014	10488	6	0	0	0	1	117	7
WY	CL	2014	10488	7	0	0	0	0	117	7
WY	CL	2014	10498	1	0	0	0	0	146	8
WY	CL	2014	10498	2	0	1	0	3	146	8
WY	CL	2014	10498	3	0	0	0	3	146	8
WY	CL	2014	10498	4	0	0	0	1	146	8
WY	CL	2014	10498	5	1	0	0	4	146	8
WY	CL	2014	10498	6	0	0	0	1	146	8
WY	CL	2014	10498	7	0	0	0	2	146	8
WY	CL	2014	10506	1	0	1	0	2	145	9
WY	CL	2014	10506	2	2	0	0	4	145	9
WY	CL	2014	10506	3	0	0	0	4	145	9
WY	CL	2014	10506	4	0	1	0	2	145	9
WY	CL	2014	10506	5	1	0	0	5	145	9
WY	CL	2014	10506	6	0	0	0	1	145	9
WY	CL	2014	10506	7	0	0	0	3	145	9
WY	CL	2014	10553	1	0	0	1	5	106	10
WY	CL	2014	10553	2	0	0	0	5	106	10
WY	CL	2014	10553	3	0	0	0	1	106	10
WY	CL	2014	10553	4	0	0	0	2	106	10
WY	CL	2014	10553	5	0	0	0	1	106	10
WY	CL	2014	10553	6	0	0	0	0	106	10
WY	CL	2014	10553	7	0	0	0	3	106	10
WY	CL	2014	10597	1	0	1	0	5	124	11
WY	CL	2014	10597	2	0	0	0	3	124	11
WY	CL	2014	10597	3	1	0	0	5	124	11
WY	CL	2014	10597	4	0	0	0	2	124	11
WY	CL	2014	10597	5	0	0	0	2	124	11
WY	CL	2014	10597	6	0	0	0	0	124	11
WY	CL	2014	10597	7	0	0	0	2	124	11
WY	CL	2014	10711	1	0	0	0	2	109	12
WY	CL	2014	10711	2	0	0	0	2	109	12
WY	CL	2014	10711	3	0	0	0	0	109	12
WY	CL	2014	10711	4	0	0	0	1	109	12
WY	CL	2014	10711	5	0	1	0	1	109	12
WY	CL	2014	10711	6	0	0	0	1	109	12
WY	CL	2014	10711	7	0	0	0	4	109	12
WY	CL	2014	10963	1	0	0	0	4	130	13
WY	CL	2014	10963	2	1	0	1	1	130	13
WY	CL	2014	10963	3	1	0	0	5	130	13
WY	CL	2014	10963	4	0	0	0	2	130	13
WY	CL	2014	10963	5	0	0	0	1	130	13
WY	CL	2014	10963	6	0	0	0	1	130	13
WY	CL	2014	10963	7	0	0	0	2	130	13
WY	CL	2014	10965	1	0	0	0	1	123	14
WY	CL	2014	10965	2	0	0	0	4	123	14
WY	CL	2014	10965	3	0	0	0	2	123	14
WY	CL	2014	10965	4	1	0	0	0	123	14
WY	CL	2014	10965	5	0	0	1	3	123	14
WY	CL	2014	10965	6	0	0	0	3	123	14
WY	CL	2014	10965	7	0	0	0	3	123	14
WY	CL	2014	10968	1	0	0	0	4	110	15
WY	CL	2014	10968	2	0	0	1	6	110	15
WY	CL	2014	10968	3	0	0	0	1	110	15
WY	CL	2014	10968	4	0	1	0	5	110	15
WY	CL	2014	10968	5	0	0	0	8	110	15
WY	CL	2014	10968	6	0	0	0	1	110	15
WY	CL	2014	10968	7	1	0	0	4	110	15
WY	SP	2013	20031	1	1	NA	NA	8	148	23
WY	SP	2013	20031	2	0	0	0	1	148	23
WY	SP	2013	20031	3	0	0	0	9	148	23
WY	SP	2013	20031	4	0	0	0	7	148	23
WY	SP	2013	20031	5	0	0	1	2	148	23
WY	SP	2013	20031	6	0	0	0	4	148	23
WY	SP	2013	20031	7	0	0	0	3	148	23
WY	SP	2013	20088	1	0	0	0	2	136	24
WY	SP	2013	20088	2	0	0	0	4	136	24
WY	SP	2013	20088	3	0	1	NA	4	136	24
WY	SP	2013	20088	4	0	1	NA	0	136	24
WY	SP	2013	20088	5	0	0	0	2	136	24
WY	SP	2013	20088	6	0	0	0	4	136	24
WY	SP	2013	20088	7	0	0	0	4	136	24
WY	SP	2013	20090	1	0	0	0	4	120	25
WY	SP	2013	20090	2	0	0	0	6	120	25
WY	SP	2013	20090	3	0	0	0	0	120	25
WY	SP	2013	20090	4	0	0	0	4	120	25
WY	SP	2013	20090	5	0	1	NA	2	120	25
WY	SP	2013	20090	6	0	0	0	3	120	25
WY	SP	2013	20090	7	0	0	0	2	120	25
WY	SP	2013	20232	1	0	1	NA	1	162	26
WY	SP	2013	20232	2	0	0	0	3	162	26
WY	SP	2013	20232	3	0	0	0	5	162	26
WY	SP	2013	20232	4	0	0	1	8	162	26
WY	SP	2013	20232	5	0	0	0	5	162	26
WY	SP	2013	20232	6	0	1	NA	7	162	26
WY	SP	2013	20232	7	0	0	0	5	162	26
WY	SP	2013	20236	1	0	0	0	4	128	27
WY	SP	2013	20236	2	0	0	0	6	128	27
WY	SP	2013	20236	3	0	0	0	5	128	27
WY	SP	2013	20236	4	0	1	NA	3	128	27
WY	SP	2013	20236	5	0	0	0	2	128	27
WY	SP	2013	20236	6	0	0	0	3	128	27
WY	SP	2013	20236	7	0	0	0	6	128	27
WY	SP	2013	20237	1	0	0	0	7	128	28
WY	SP	2013	20237	2	0	0	0	6	128	28
WY	SP	2013	20237	3	0	0	0	2	128	28
WY	SP	2013	20237	4	0	0	0	6	128	28
WY	SP	2013	20237	5	0	0	0	5	128	28
WY	SP	2013	20237	6	0	0	0	3	128	28
WY	SP	2013	20237	7	0	0	1	7	128	28
WY	SP	2013	20281	1	0	0	0	2	141	29
WY	SP	2013	20281	2	0	0	0	1	141	29
WY	SP	2013	20281	3	0	0	0	4	141	29
WY	SP	2013	20281	4	0	0	0	7	141	29
WY	SP	2013	20281	5	1	NA	NA	1	141	29
WY	SP	2013	20281	6	0	0	0	3	141	29
WY	SP	2013	20281	7	1	NA	NA	1	141	29
WY	SP	2013	20283	1	0	0	0	3	162	30
WY	SP	2013	20283	2	0	0	0	7	162	30
WY	SP	2013	20283	3	0	0	0	2	163	30
WY	SP	2013	20283	4	0	1	NA	9	163	30
WY	SP	2013	20283	5	1	NA	NA	2	163	30
WY	SP	2013	20283	6	0	0	0	2	163	30
WY	SP	2013	20283	7	0	0	0	3	163	30
WY	SP	2013	20288	1	0	0	0	4	164	31
WY	SP	2013	20288	2	0	0	1	9	164	31
WY	SP	2013	20288	3	0	0	0	4	164	31
WY	SP	2013	20288	4	1	NA	NA	5	164	31
WY	SP	2013	20288	5	1	NA	NA	5	164	31
WY	SP	2013	20288	6	1	NA	NA	5	164	31
WY	SP	2013	20288	7	0	0	1	3	164	31
WY	SP	2013	20291	1	0	0	0	1	163	32
WY	SP	2013	20291	2	0	1	NA	3	163	32
WY	SP	2013	20291	3	1	NA	NA	1	163	32
WY	SP	2013	20291	4	1	NA	NA	2	163	32
WY	SP	2013	20291	5	0	0	0	5	163	32
WY	SP	2013	20291	6	1	NA	NA	3	163	32
WY	SP	2013	20291	7	0	0	0	4	163	32
WY	SP	2013	20360	1	0	0	0	2	161	33
WY	SP	2013	20360	2	0	0	0	2	161	33
WY	SP	2013	20360	3	2	NA	NA	4	161	33
WY	SP	2013	20360	4	0	0	0	2	161	33
WY	SP	2013	20360	5	1	NA	NA	7	161	33
WY	SP	2013	20360	6	0	0	0	3	161	33
WY	SP	2013	20360	7	0	0	1	1	161	33
WY	SP	2013	20361	1	0	1	NA	3	161	34
WY	SP	2013	20361	2	0	0	0	2	161	34
WY	SP	2013	20361	3	1	NA	NA	2	161	34
WY	SP	2013	20361	4	1	NA	NA	4	161	34
WY	SP	2013	20361	5	0	0	0	2	161	34
WY	SP	2013	20361	6	0	0	1	7	161	34
WY	SP	2013	20361	7	0	0	0	2	161	34
WY	SP	2013	20535	1	0	0	0	1	126	35
WY	SP	2013	20535	2	0	0	1	2	126	35
WY	SP	2013	20535	3	0	0	0	4	126	35
WY	SP	2013	20535	4	0	0	0	1	126	35
WY	SP	2013	20535	5	0	0	1	6	126	35
WY	SP	2013	20535	6	1	NA	NA	8	126	35
WY	SP	2013	20535	7	0	0	0	7	126	35
WY	SP	2013	20536	1	0	0	0	3	122	36
WY	SP	2013	20536	2	0	0	0	4	122	36
WY	SP	2013	20536	3	0	0	0	5	122	36
WY	SP	2013	20536	4	0	0	0	2	122	36
WY	SP	2013	20536	5	0	0	0	1	123	36
WY	SP	2013	20536	6	0	0	0	3	123	36
WY	SP	2013	20536	7	0	0	0	3	123	36
WY	SP	2013	20538	1	0	1	NA	2	156	37
WY	SP	2013	20538	2	1	NA	NA	1	156	37
WY	SP	2013	20538	3	0	0	0	1	157	37
WY	SP	2013	20538	4	1	NA	NA	3	157	37
WY	SP	2013	20538	5	0	0	0	0	157	37
WY	SP	2013	20538	6	0	0	0	0	157	37
WY	SP	2013	20538	7	0	0	0	0	157	37
WY	SP	2013	20540	1	0	0	0	0	157	38
WY	SP	2013	20540	2	0	0	0	0	157	38
WY	SP	2013	20540	3	1	NA	NA	0	157	38
WY	SP	2013	20540	4	1	NA	NA	0	157	38
WY	SP	2013	20540	5	0	0	0	1	157	38
WY	SP	2013	20540	6	0	0	0	1	157	38
WY	SP	2013	20540	7	0	1	NA	1	157	38
WY	SP	2013	20543	1	0	0	0	2	127	39
WY	SP	2013	20543	2	1	NA	NA	8	127	39
WY	SP	2013	20543	3	0	0	0	1	127	39
WY	SP	2013	20543	4	0	0	0	0	127	39
WY	SP	2013	20543	5	0	0	0	4	127	39
WY	SP	2013	20543	6	0	0	0	5	127	39
WY	SP	2013	20543	7	1	NA	NA	2	127	39
WY	SP	2013	20550	1	1	NA	NA	2	156	40
WY	SP	2013	20550	2	0	0	0	2	156	40
WY	SP	2013	20550	3	1	NA	NA	5	156	40
WY	SP	2013	20550	4	0	1	NA	3	156	40
WY	SP	2013	20550	5	0	0	1	1	156	40
WY	SP	2013	20550	6	1	NA	NA	2	156	40
WY	SP	2013	20550	7	0	0	0	3	156	40
WY	SP	2013	20560	1	0	0	0	7	120	41
WY	SP	2013	20560	2	0	1	NA	4	120	41
WY	SP	2013	20560	3	0	0	0	3	120	41
WY	SP	2013	20560	4	0	0	0	6	120	41
WY	SP	2013	20560	5	0	0	0	5	120	41
WY	SP	2013	20560	6	0	0	0	7	120	41
WY	SP	2013	20560	7	0	0	0	5	120	41
WY	SP	2013	20565	1	1	NA	NA	3	150	42
WY	SP	2013	20565	2	0	0	0	7	150	42
WY	SP	2013	20565	3	0	0	0	0	150	42
WY	SP	2013	20565	4	0	0	1	2	150	42
WY	SP	2013	20565	5	0	0	0	0	150	42
WY	SP	2013	20565	6	0	0	0	1	150	42
WY	SP	2013	20565	7	0	0	0	2	150	42
WY	SP	2013	20571	1	0	0	1	3	164	43
WY	SP	2013	20571	2	0	0	0	2	164	43
WY	SP	2013	20571	3	0	0	0	1	164	43
WY	SP	2013	20571	4	0	0	0	1	164	43
WY	SP	2013	20571	5	0	0	0	1	164	43
WY	SP	2013	20571	6	0	0	0	0	164	43
WY	SP	2013	20571	7	0	0	0	4	164	43
WY	SP	2013	20600	1	1	NA	NA	4	127	44
WY	SP	2013	20600	2	1	NA	NA	7	127	44
WY	SP	2013	20600	3	1	NA	NA	3	127	44
WY	SP	2013	20600	4	1	NA	NA	3	127	44
WY	SP	2013	20600	5	0	0	0	1	127	44
WY	SP	2013	20600	6	0	0	0	4	127	44
WY	SP	2013	20600	7	1	NA	NA	2	127	44
WY	SP	2013	20616	1	0	0	0	4	114	45
WY	SP	2013	20616	2	0	0	0	2	114	45
WY	SP	2013	20616	3	0	0	0	6	114	45
WY	SP	2013	20616	4	0	0	0	2	114	45
WY	SP	2013	20616	5	0	0	0	6	114	45
WY	SP	2013	20616	6	0	0	0	2	114	45
WY	SP	2013	20616	7	0	0	0	0	114	45
WY	SP	2013	20666	1	0	0	0	1	141	46
WY	SP	2013	20666	2	0	0	0	5	141	46
WY	SP	2013	20666	3	0	0	0	1	141	46
WY	SP	2013	20666	4	0	0	0	3	141	46
WY	SP	2013	20666	5	1	NA	NA	2	141	46
WY	SP	2013	20666	6	0	0	0	2	141	46
WY	SP	2013	20666	7	0	0	0	3	141	46
WY	SP	2013	20698	1	0	0	0	4	129	47
WY	SP	2013	20698	2	1	NA	NA	5	129	47
WY	SP	2013	20698	3	0	0	0	4	129	47
WY	SP	2013	20698	4	0	0	0	1	129	47
WY	SP	2013	20698	5	1	NA	NA	6	129	47
WY	SP	2013	20698	6	0	0	0	7	129	47
WY	SP	2013	20698	7	1	NA	NA	1	129	47
WY	SP	2013	20818	1	0	0	0	5	134	48
WY	SP	2013	20818	2	0	0	0	5	134	48
WY	SP	2013	20818	3	0	0	0	2	134	48
WY	SP	2013	20818	4	0	0	0	1	134	48
WY	SP	2013	20818	5	0	0	0	0	134	48
WY	SP	2013	20818	6	0	0	0	3	134	48
WY	SP	2013	20818	7	0	0	0	4	134	48
WY	SP	2013	21019	1	0	0	0	3	123	49
WY	SP	2013	21019	2	0	0	1	1	123	49
WY	SP	2013	21019	3	0	0	1	1	123	49
WY	SP	2013	21019	4	0	0	0	0	123	49
WY	SP	2013	21019	5	0	0	0	2	123	49
WY	SP	2013	21019	6	0	0	0	2	123	49
WY	SP	2013	21019	7	1	NA	NA	0	123	49
WY	SP	2013	21026	1	0	0	1	3	155	50
WY	SP	2013	21026	2	0	0	0	4	155	50
WY	SP	2013	21026	3	0	0	0	0	155	50
WY	SP	2013	21026	4	0	0	0	8	155	50
WY	SP	2013	21026	5	0	1	NA	3	155	50
WY	SP	2013	21026	6	0	0	0	8	155	50
WY	SP	2013	21026	7	0	0	0	3	155	50
WY	SP	2013	21029	1	0	0	0	2	154	51
WY	SP	2013	21029	2	0	0	0	3	155	51
WY	SP	2013	21029	3	0	0	0	5	155	51
WY	SP	2013	21029	4	1	NA	NA	5	155	51
WY	SP	2013	21029	5	0	0	0	3	155	51
WY	SP	2013	21029	6	0	0	0	2	155	51
WY	SP	2013	21029	7	0	0	0	5	155	51
WY	SP	2013	21159	1	0	0	0	4	154	52
WY	SP	2013	21159	2	1	NA	NA	4	154	52
WY	SP	2013	21159	3	0	0	0	4	154	52
WY	SP	2013	21159	4	0	1	NA	7	154	52
WY	SP	2013	21159	5	0	0	0	3	154	52
WY	SP	2013	21159	6	0	1	NA	5	154	52
WY	SP	2013	21159	7	0	0	0	2	154	52
WY	SP	2013	21213	1	0	0	0	0	113	53
WY	SP	2013	21213	2	0	0	0	1	113	53
WY	SP	2013	21213	3	0	0	0	0	113	53
WY	SP	2013	21213	4	0	0	0	1	113	53
WY	SP	2013	21213	5	0	0	0	1	113	53
WY	SP	2013	21213	6	0	0	0	4	113	53
WY	SP	2014	20232	1	0	0	0	9	140	26
WY	SP	2014	20232	2	0	0	0	4	140	26
WY	SP	2014	20232	3	0	0	0	8	140	26
WY	SP	2014	20232	4	0	0	0	5	140	26
WY	SP	2014	20232	5	0	0	0	6	140	26
WY	SP	2014	20232	6	0	0	0	4	140	26
WY	SP	2014	20232	7	0	0	0	10	140	26
WY	SP	2014	20236	1	0	0	0	0	134	27
WY	SP	2014	20236	2	0	1	0	3	134	27
WY	SP	2014	20236	3	0	0	0	3	134	27
WY	SP	2014	20236	4	0	0	0	0	134	27
WY	SP	2014	20236	5	0	0	0	1	134	27
WY	SP	2014	20236	6	0	0	0	6	134	27
WY	SP	2014	20236	7	0	0	0	4	134	27
WY	SP	2014	20237	1	0	1	1	5	111	28
WY	SP	2014	20237	2	0	0	0	4	111	28
WY	SP	2014	20237	3	0	0	0	1	111	28
WY	SP	2014	20237	4	0	0	0	4	111	28
WY	SP	2014	20237	5	0	0	0	3	111	28
WY	SP	2014	20237	6	0	0	0	5	111	28
WY	SP	2014	20237	7	1	1	0	6	111	28
WY	SP	2014	20283	1	0	0	0	3	139	30
WY	SP	2014	20283	2	0	0	0	7	139	30
WY	SP	2014	20283	3	0	0	0	4	139	30
WY	SP	2014	20283	4	0	0	0	4	139	30
WY	SP	2014	20283	5	1	0	0	6	139	30
WY	SP	2014	20283	6	1	0	0	6	139	30
WY	SP	2014	20283	7	0	0	0	3	139	30
WY	SP	2014	20288	1	1	0	0	4	115	31
WY	SP	2014	20288	2	0	0	0	2	115	31
WY	SP	2014	20288	3	0	0	0	3	115	31
WY	SP	2014	20288	4	0	0	0	3	115	31
WY	SP	2014	20288	5	0	0	1	2	115	31
WY	SP	2014	20288	6	0	0	0	3	115	31
WY	SP	2014	20288	7	0	0	0	4	115	31
WY	SP	2014	20291	1	0	0	0	3	146	32
WY	SP	2014	20291	2	0	0	0	3	146	32
WY	SP	2014	20291	3	0	0	0	4	146	32
WY	SP	2014	20291	4	0	0	0	2	146	32
WY	SP	2014	20291	5	0	0	0	5	146	32
WY	SP	2014	20291	6	0	0	0	0	146	32
WY	SP	2014	20291	7	0	0	0	0	146	32
WY	SP	2014	20360	1	0	0	0	2	112	33
WY	SP	2014	20360	2	0	0	0	0	112	33
WY	SP	2014	20360	3	0	0	0	1	112	33
WY	SP	2014	20360	4	0	0	0	4	112	33
WY	SP	2014	20360	5	2	0	0	3	112	33
WY	SP	2014	20360	6	0	0	0	0	112	33
WY	SP	2014	20360	7	0	0	0	4	112	33
WY	SP	2014	20361	1	0	0	0	2	132	34
WY	SP	2014	20361	2	0	0	0	1	132	34
WY	SP	2014	20361	3	0	0	0	4	132	34
WY	SP	2014	20361	4	2	0	0	0	132	34
WY	SP	2014	20361	5	0	0	0	0	132	34
WY	SP	2014	20361	6	0	0	0	4	132	34
WY	SP	2014	20361	7	0	0	0	1	132	34
WY	SP	2014	20535	1	0	0	0	0	127	35
WY	SP	2014	20535	2	0	0	0	3	127	35
WY	SP	2014	20535	3	0	0	0	3	127	35
WY	SP	2014	20535	4	0	0	0	7	127	35
WY	SP	2014	20535	5	0	0	0	1	127	35
WY	SP	2014	20535	6	0	0	0	3	127	35
WY	SP	2014	20535	7	0	0	0	2	127	35
WY	SP	2014	20536	1	0	0	0	12	121	36
WY	SP	2014	20536	2	0	0	0	2	121	36
WY	SP	2014	20536	3	1	0	0	5	121	36
WY	SP	2014	20536	4	0	0	0	6	121	36
WY	SP	2014	20536	5	0	0	0	11	121	36
WY	SP	2014	20536	6	0	0	0	6	121	36
WY	SP	2014	20536	7	0	0	0	7	121	36
WY	SP	2014	20538	1	0	0	0	4	128	37
WY	SP	2014	20538	2	0	0	0	8	128	37
WY	SP	2014	20538	3	1	0	0	4	128	37
WY	SP	2014	20538	4	0	0	0	5	128	37
WY	SP	2014	20538	5	0	0	0	3	128	37
WY	SP	2014	20538	6	0	0	0	6	128	37
WY	SP	2014	20538	7	0	0	0	7	128	37
WY	SP	2014	20540	1	0	0	0	5	135	38
WY	SP	2014	20540	2	2	0	1	3	135	38
WY	SP	2014	20540	3	0	0	0	6	135	38
WY	SP	2014	20540	4	0	0	0	3	135	38
WY	SP	2014	20540	5	0	0	0	4	135	38
WY	SP	2014	20540	6	0	0	0	0	135	38
WY	SP	2014	20540	7	0	0	0	0	135	38
WY	SP	2014	20543	1	1	0	NA	6	119	39
WY	SP	2014	20543	2	0	0	0	4	119	39
WY	SP	2014	20543	3	1	0	NA	6	119	39
WY	SP	2014	20543	4	0	1	NA	5	119	39
WY	SP	2014	20543	5	0	0	0	2	119	39
WY	SP	2014	20543	6	2	0	0	2	119	39
WY	SP	2014	20543	7	0	0	1	3	119	39
WY	SP	2014	20550	1	1	NA	NA	0	146	40
WY	SP	2014	20550	2	1	0	1	7	146	40
WY	SP	2014	20550	3	1	1	0	9	146	40
WY	SP	2014	20550	4	0	0	0	3	146	40
WY	SP	2014	20550	5	1	0	0	1	146	40
WY	SP	2014	20550	6	2	1	0	7	146	40
WY	SP	2014	20550	7	0	0	0	14	146	40
WY	SP	2014	20560	1	0	0	0	4	133	41
WY	SP	2014	20560	2	0	0	0	3	133	41
WY	SP	2014	20560	3	1	0	1	3	133	41
WY	SP	2014	20560	4	1	0	0	1	133	41
WY	SP	2014	20560	5	0	0	0	0	133	41
WY	SP	2014	20560	6	0	1	0	1	133	41
WY	SP	2014	20560	7	0	0	0	9	133	41
WY	SP	2014	20565	1	0	1	0	5	161	42
WY	SP	2014	20565	2	0	0	0	6	161	42
WY	SP	2014	20565	3	0	0	0	4	161	42
WY	SP	2014	20565	4	0	0	0	4	161	42
WY	SP	2014	20565	5	0	0	0	5	161	42
WY	SP	2014	20565	6	0	0	0	4	161	42
WY	SP	2014	20565	7	0	0	0	3	161	42
WY	SP	2014	20571	1	2	1	0	7	105	43
WY	SP	2014	20571	2	0	0	0	2	105	43
WY	SP	2014	20571	3	0	0	0	2	105	43
WY	SP	2014	20571	4	0	0	0	2	105	43
WY	SP	2014	20571	5	0	0	0	7	105	43
WY	SP	2014	20571	6	0	0	0	5	105	43
WY	SP	2014	20571	7	1	NA	NA	4	105	43
WY	SP	2014	20600	1	0	0	0	7	155	44
WY	SP	2014	20600	2	0	0	0	8	155	44
WY	SP	2014	20600	3	0	2	0	6	155	44
WY	SP	2014	20600	4	0	0	1	6	155	44
WY	SP	2014	20600	5	0	0	0	1	155	44
WY	SP	2014	20600	6	0	0	0	3	155	44
WY	SP	2014	20600	7	0	0	0	1	155	44
WY	SP	2014	20616	1	0	0	0	1	148	45
WY	SP	2014	20616	2	0	0	0	0	148	45
WY	SP	2014	20616	3	0	0	0	0	148	45
WY	SP	2014	20616	4	0	0	0	0	148	45
WY	SP	2014	20616	5	0	0	0	1	148	45
WY	SP	2014	20616	6	0	0	0	1	148	45
WY	SP	2014	20616	7	0	0	0	0	148	45
WY	SP	2014	20698	1	1	0	NA	6	107	47
WY	SP	2014	20698	2	1	0	0	8	107	47
WY	SP	2014	20698	3	0	0	0	5	107	47
WY	SP	2014	20698	4	0	0	0	1	107	47
WY	SP	2014	20698	5	0	0	0	2	107	47
WY	SP	2014	20698	6	0	0	0	5	107	47
WY	SP	2014	20698	7	0	0	0	1	107	47
WY	SP	2014	20818	1	0	0	0	4	114	48
WY	SP	2014	20818	2	0	0	0	2	114	48
WY	SP	2014	20818	3	0	0	0	1	114	48
WY	SP	2014	20818	4	0	0	0	2	114	48
WY	SP	2014	20818	5	0	0	0	2	114	48
WY	SP	2014	20818	6	0	0	0	1	114	48
WY	SP	2014	20818	7	0	0	0	2	114	48
WY	SP	2014	21026	1	0	0	1	5	134	50
WY	SP	2014	21026	2	1	0	0	5	134	50
WY	SP	2014	21026	3	0	0	0	4	134	50
WY	SP	2014	21026	4	0	0	0	1	134	50
WY	SP	2014	21026	5	0	0	0	4	134	50
WY	SP	2014	21026	6	1	0	0	1	134	50
WY	SP	2014	21026	7	0	0	0	1	134	50
WY	SP	2014	21029	1	0	0	0	4	125	51
WY	SP	2014	21029	2	0	0	0	5	125	51
WY	SP	2014	21029	3	1	0	0	8	125	51
WY	SP	2014	21029	4	0	0	0	15	125	51
WY	SP	2014	21029	5	0	0	0	0	125	51
WY	SP	2014	21029	6	0	0	0	3	125	51
WY	SP	2014	21029	7	0	0	0	2	125	51
WY	SP	2014	21159	1	1	0	0	10	160	52
WY	SP	2014	21159	2	1	1	0	4	160	52
WY	SP	2014	21159	3	0	0	0	2	160	52
WY	SP	2014	21159	4	0	0	0	4	160	52
WY	SP	2014	21159	5	1	0	0	5	160	52
WY	SP	2014	21159	6	0	0	0	2	160	52
WY	SP	2014	21159	7	0	0	0	7	160	52
WY	SP	2014	21213	1	0	0	0	3	106	53
WY	SP	2014	21213	2	0	0	0	2	106	53
WY	SP	2014	21213	3	0	0	0	2	106	53
WY	SP	2014	21213	4	0	0	0	1	106	53
WY	SP	2014	21213	5	0	0	0	2	106	53
WY	SP	2014	21213	6	0	0	0	4	106	53
WY	SP	2014	21213	7	0	0	0	6	106	53
PB	CL	2013	33554	1	0	0	0	5	148	54
PB	CL	2013	33554	2	0	0	0	1	148	54
PB	CL	2013	33554	3	0	0	0	2	148	54
PB	CL	2013	33554	4	0	0	0	0	148	54
PB	CL	2013	33554	5	1	NA	NA	2	148	54
PB	CL	2013	33554	6	0	0	0	4	148	54
PB	CL	2013	33554	7	0	0	0	1	148	54
PB	CL	2013	33628	1	0	0	0	0	141	55
PB	CL	2013	33628	2	0	0	0	3	141	55
PB	CL	2013	33628	3	0	0	0	1	141	55
PB	CL	2013	33628	4	1	NA	NA	1	141	55
PB	CL	2013	33628	5	0	0	0	1	141	55
PB	CL	2013	33628	6	0	0	0	3	141	55
PB	CL	2013	33628	7	0	0	1	3	141	55
PB	CL	2013	33651	1	0	0	0	2	135	56
PB	CL	2013	33651	2	0	0	0	0	135	56
PB	CL	2013	33651	3	0	0	0	2	135	56
PB	CL	2013	33651	4	0	0	0	1	135	56
PB	CL	2013	33651	5	1	NA	NA	4	135	56
PB	CL	2013	33651	6	0	0	1	3	135	56
PB	CL	2013	33651	7	0	0	0	4	135	56
PB	CL	2013	33689	1	0	0	0	0	114	57
PB	CL	2013	33689	2	0	0	0	0	114	57
PB	CL	2013	33689	3	0	0	0	0	114	57
PB	CL	2013	33689	4	0	0	0	0	114	57
PB	CL	2013	33689	5	0	0	0	0	114	57
PB	CL	2013	33689	6	0	0	0	0	114	57
PB	CL	2013	33689	7	0	0	0	1	114	57
PB	CL	2013	33754	1	0	0	0	1	113	58
PB	CL	2013	33754	2	0	0	0	0	113	58
PB	CL	2013	33754	3	1	NA	NA	1	113	58
PB	CL	2013	33754	4	0	0	0	0	113	58
PB	CL	2013	33754	5	0	0	0	0	113	58
PB	CL	2013	33754	6	0	0	0	1	113	58
PB	CL	2013	33754	7	0	0	0	1	113	58
PB	CL	2013	33810	1	2	NA	NA	6	140	59
PB	CL	2013	33810	2	0	0	0	1	140	59
PB	CL	2013	33810	3	0	0	0	0	140	59
PB	CL	2013	33810	4	0	0	0	0	140	59
PB	CL	2013	33810	5	0	0	1	0	140	59
PB	CL	2013	33810	6	0	1	NA	2	140	59
PB	CL	2013	33810	7	0	0	0	4	140	59
PB	CL	2013	34007	1	0	0	0	5	119	60
PB	CL	2013	34007	2	0	0	0	2	119	60
PB	CL	2013	34007	3	0	0	0	2	119	60
PB	CL	2013	34007	4	0	0	1	3	119	60
PB	CL	2013	34007	5	0	0	0	3	119	60
PB	CL	2013	34007	6	0	1	NA	1	119	60
PB	CL	2013	34007	7	0	0	1	2	119	60
PB	CL	2013	34017	1	0	0	0	0	143	61
PB	CL	2013	34017	2	0	0	0	0	143	61
PB	CL	2013	34017	3	0	0	1	0	143	61
PB	CL	2013	34017	4	0	0	0	0	143	61
PB	CL	2013	34017	5	1	NA	NA	1	143	61
PB	CL	2013	34017	6	0	0	0	0	143	61
PB	CL	2013	34017	7	1	NA	NA	3	143	61
PB	CL	2013	408143	1	1	NA	NA	0	140	62
PB	CL	2013	408143	2	0	0	0	0	140	62
PB	CL	2013	408143	3	0	0	0	1	140	62
PB	CL	2013	408143	4	0	0	0	1	140	62
PB	CL	2013	408143	5	1	NA	NA	1	140	62
PB	CL	2013	408143	6	2	NA	NA	1	140	62
PB	CL	2013	408143	7	0	0	0	0	140	62
PB	CL	2013	408161	1	1	NA	NA	1	122	63
PB	CL	2013	408161	2	0	0	0	1	122	63
PB	CL	2013	408161	3	0	0	1	4	122	63
PB	CL	2013	408161	4	0	1	NA	1	122	63
PB	CL	2013	408161	5	0	0	0	2	122	63
PB	CL	2013	408161	6	0	0	0	3	122	63
PB	CL	2013	408161	7	0	0	0	0	122	63
PB	CL	2013	408162	1	0	0	0	1	114	64
PB	CL	2013	408162	2	0	0	0	1	114	64
PB	CL	2013	408162	3	0	0	0	3	114	64
PB	CL	2013	408162	4	0	0	1	4	114	64
PB	CL	2013	408162	5	1	NA	NA	3	115	64
PB	CL	2013	408162	6	0	0	0	6	115	64
PB	CL	2013	408162	7	1	NA	NA	2	115	64
PB	CL	2013	408178	1	0	0	0	5	142	65
PB	CL	2013	408178	2	0	1	NA	3	142	65
PB	CL	2013	408178	3	1	NA	NA	0	142	65
PB	CL	2013	408178	4	1	NA	NA	3	142	65
PB	CL	2013	408178	5	0	0	0	2	142	65
PB	CL	2013	408178	6	0	0	0	0	142	65
PB	CL	2013	408178	7	0	0	0	1	142	65
PB	CL	2013	408180	1	1	NA	NA	2	141	66
PB	CL	2013	408180	2	0	0	0	4	141	66
PB	CL	2013	408180	3	1	NA	NA	4	141	66
PB	CL	2013	408180	4	0	0	0	2	141	66
PB	CL	2013	408180	5	0	0	0	0	141	66
PB	CL	2013	408180	6	1	NA	NA	4	141	66
PB	CL	2013	408180	7	0	0	1	2	141	66
