# Supplementary material for: Evaluating Multi-Level Models to Test Occupancy State Responses of Plethodontid Salamanders
Source: PLoS One. 2015 Nov 30;10(11):e0142903. doi: 10.1371/journal.pone.0142903 (PMC4664280; doi:10.1371/journal.pone.0142903)
Supplement: S3 Table — (CSV) [file pone.0142903.s007.csv]

Trtsize	Nsites	Detprob	Nplots	logitTrt	aInt.m	aInt.se	aInt.sd	aInt.cover	bTrtYr.m	bTrtYr.se	bTrtYr.sd	bTrtYr.cover	bTrtYr.power	n	aInt.m.se	bTrtYr.m.se
0.3	20	0.15	5	-1.694595721	1.501905747	0.688871316	1.175435557	0.997727273	-1.309568017	0.838789666	1.429687343	0.997727273	0.093181818	440	0.032840651	0.039987728
0.3	20	0.15	7	-1.694595721	1.503740181	0.700639138	1.111464595	0.988372093	-1.597027577	0.793675153	1.294235071	0.997674419	0.186046512	430	0.03378782	0.038274415
0.3	20	0.15	9	-1.694595721	1.528579426	0.685931886	1.057578162	0.983529412	-1.705300683	0.772345974	1.198737371	0.992941176	0.275294118	425	0.033272584	0.037464283
0.3	20	0.3	5	-1.694595721	1.398997278	0.688264581	0.915859226	0.963340122	-1.716608438	0.809154685	1.104978245	0.985743381	0.33401222	491	0.031060946	0.03651664
0.3	20	0.3	7	-1.694595721	1.267739144	0.638263072	0.804241139	0.967611336	-1.812379721	0.774541114	0.96519614	0.98582996	0.544534413	494	0.028716813	0.034848252
0.3	20	0.3	9	-1.694595721	1.309865419	0.659642636	0.745685391	0.941767068	-1.737724634	0.685142303	0.880355874	0.981927711	0.562248996	498	0.029559293	0.030701961
0.3	20	0.5	5	-1.694595721	1.034029465	0.538644791	0.604435346	0.968	-1.627576936	0.668898396	0.803499211	0.974	0.558	500	0.024088927	0.029914046
0.3	20	0.5	7	-1.694595721	0.986011166	0.519078042	0.532643924	0.948	-1.673774008	0.626476952	0.687015158	0.964	0.716	500	0.023213876	0.028016901
0.3	20	0.5	9	-1.694595721	0.933609179	0.453123817	0.495974876	0.958	-1.704690633	0.579137204	0.610041633	0.966	0.832	500	0.020264313	0.025899803
0.3	30	0.15	5	-1.694595721	1.55107286	0.701962108	1.084388174	0.973493976	-1.562624455	0.789285609	1.286282027	0.995180723	0.185542169	415	0.034457965	0.038744507
0.3	30	0.15	7	-1.694595721	1.576086455	0.702376172	1.026746681	0.974424552	-1.679833595	0.744752308	1.167995041	0.992327366	0.278772379	391	0.03552069	0.037663743
0.3	30	0.15	9	-1.694595721	1.527806097	0.71642247	0.9490327	0.953846154	-1.803824476	0.753569096	1.06449221	0.98974359	0.407692308	390	0.036277462	0.038158454
0.3	30	0.3	5	-1.694595721	1.307429562	0.665013178	0.771019621	0.93852459	-1.816665919	0.758214527	0.94744589	0.979508197	0.549180328	488	0.030103732	0.034322759
0.3	30	0.3	7	-1.694595721	1.197590835	0.594090174	0.663633317	0.943089431	-1.767221988	0.678660707	0.817189043	0.969512195	0.646341463	492	0.026783654	0.030596388
0.3	30	0.3	9	-1.694595721	1.140918743	0.545396626	0.593434154	0.941295547	-1.754097669	0.660183423	0.723900968	0.953441296	0.763157895	494	0.024538554	0.029703056
0.3	30	0.5	5	-1.694595721	1.007210802	0.443757485	0.49476817	0.962	-1.694180226	0.627570324	0.672297412	0.97	0.76	500	0.019845438	0.028065798
0.3	30	0.5	7	-1.694595721	0.939906368	0.400429971	0.428590811	0.954	-1.692687412	0.522315448	0.563058459	0.964	0.894	500	0.017907773	0.023358657
0.3	30	0.5	9	-1.694595721	0.938352065	0.360232252	0.398984789	0.962	-1.660756008	0.465933687	0.495628356	0.964	0.948	500	0.016110076	0.020837188
0.3	40	0.15	5	-1.694595721	1.548366746	0.747771404	1.01050483	0.959390863	-1.742779741	0.803090072	1.164540342	0.982233503	0.314720812	394	0.037672179	0.040459093
0.3	40	0.15	7	-1.694595721	1.503168027	0.690015626	0.943354945	0.962365591	-1.89037236	0.747270199	1.065459591	0.983870968	0.502688172	372	0.035775644	0.038744155
0.3	40	0.15	9	-1.694595721	1.450876894	0.760306693	0.863536115	0.899728997	-1.830644709	0.761418322	0.964071016	0.970189702	0.563685637	369	0.039579985	0.039637855
0.3	40	0.3	5	-1.694595721	1.242417878	0.610064207	0.675527008	0.931818182	-1.818486993	0.708060764	0.849654926	0.979338843	0.642561983	484	0.027730191	0.03218458
0.3	40	0.3	7	-1.694595721	1.136562743	0.525479668	0.569568125	0.939148073	-1.775936974	0.627543186	0.712730047	0.973630832	0.77484787	493	0.023666414	0.028263124
0.3	40	0.3	9	-1.694595721	1.077772638	0.492737356	0.505906737	0.935613682	-1.769925252	0.569248226	0.623371618	0.971830986	0.875251509	497	0.022102291	0.025534273
0.3	40	0.5	5	-1.694595721	0.974926281	0.39418448	0.421870744	0.956	-1.735301409	0.509848286	0.584885511	0.978	0.906	500	0.017628466	0.022801108
0.3	40	0.5	7	-1.694595721	0.947649078	0.386881887	0.370717208	0.954	-1.698827441	0.476674135	0.489185256	0.946	0.954	500	0.017301884	0.021317515
0.3	40	0.5	9	-1.694595721	0.883511508	0.329774494	0.338270437	0.956	-1.688565924	0.418829129	0.427667673	0.95	0.98	500	0.014747964	0.018730608
0.3	50	0.15	5	-1.694595721	1.525315685	0.720855918	0.968996718	0.957219251	-1.856495872	0.743637673	1.105201095	0.99197861	0.419786096	374	0.037274572	0.038452589
0.3	50	0.15	7	-1.694595721	1.543515218	0.702380309	0.89941092	0.918079096	-1.902621271	0.743515995	1.005867215	0.985875706	0.56779661	354	0.037331092	0.039517429
0.3	50	0.15	9	-1.694595721	1.411435921	0.728259889	0.800650732	0.919889503	-1.854138266	0.686440681	0.88844203	0.980662983	0.674033149	362	0.03827649	0.036078521
0.3	50	0.3	5	-1.694595721	1.190255975	0.561726686	0.608054274	0.93814433	-1.760777321	0.633973413	0.767913629	0.964948454	0.742268041	485	0.025506695	0.02878725
0.3	50	0.3	7	-1.694595721	1.10441506	0.459110755	0.508229342	0.955734406	-1.775545803	0.578786095	0.644810204	0.975855131	0.867203219	497	0.020593932	0.025962105
0.3	50	0.3	9	-1.694595721	1.036535856	0.417297912	0.437673795	0.93987976	-1.78274503	0.526542442	0.555063651	0.955911824	0.93987976	499	0.01868082	0.023571277
0.3	50	0.5	5	-1.694595721	0.95689925	0.367012709	0.371993835	0.95	-1.753704782	0.498273905	0.523074417	0.954	0.946	500	0.016413307	0.022283486
0.3	50	0.5	7	-1.694595721	0.918185384	0.294480482	0.324367817	0.966	-1.710132224	0.434308393	0.435684667	0.948	0.978	500	0.013169568	0.019422862
0.3	50	0.5	9	-1.694595721	0.886517881	0.29543742	0.300785456	0.948	-1.715499998	0.370116903	0.383110168	0.958	1	500	0.013212363	0.016552131
0.3	60	0.15	5	-1.694595721	1.592869966	0.720471767	0.930395772	0.937142857	-1.833658525	0.752094399	1.053648834	0.982857143	0.457142857	350	0.038510836	0.040201137
0.3	60	0.15	7	-1.694595721	1.464715116	0.753019051	0.813488481	0.9	-1.919598233	0.678479499	0.94326858	0.973529412	0.658823529	340	0.040838192	0.036795717
0.3	60	0.15	9	-1.694595721	1.385375285	0.661925043	0.74369145	0.917127072	-1.877679148	0.690565041	0.83766033	0.975138122	0.745856354	362	0.034790008	0.036295293
0.3	60	0.3	5	-1.694595721	1.163217923	0.517468891	0.554175499	0.936863544	-1.7636561	0.587976055	0.702999593	0.977596741	0.790224033	491	0.023353044	0.026534988
0.3	60	0.3	7	-1.694595721	1.020944249	0.415514659	0.440282554	0.955823293	-1.761451071	0.546958639	0.57201457	0.951807229	0.921686747	498	0.018619657	0.024509803
0.3	60	0.3	9	-1.694595721	1.019526717	0.386880711	0.395997142	0.935871743	-1.732521944	0.46937924	0.502827812	0.955911824	0.947895792	499	0.017319159	0.021012301
0.3	60	0.5	5	-1.694595721	0.927378297	0.309953485	0.332744953	0.956	-1.71702224	0.458050387	0.474205838	0.954	0.978	500	0.013861541	0.020484636
0.3	60	0.5	7	-1.694595721	0.90473612	0.282178265	0.293847497	0.964	-1.698205872	0.3978682	0.397532554	0.952	0.99	500	0.012619396	0.017793207
0.3	60	0.5	9	-1.694595721	0.892473618	0.264162205	0.271867539	0.948	-1.684636669	0.337686276	0.348453527	0.956	1	500	0.011813693	0.015101789
0.6	20	0.15	5	-0.441832752	1.582805882	0.738853369	1.213039745	0.993055556	-0.118905259	0.793863692	1.583460334	0.99537037	0.006944444	432	0.035548099	0.038194785
0.6	20	0.15	7	-0.441832752	1.636127045	0.743857036	1.146892397	0.960732984	-0.270908652	0.84667241	1.492604282	0.992146597	0.005235602	382	0.038059037	0.043319529
0.6	20	0.15	9	-0.441832752	1.621481407	0.772798321	1.110181002	0.966942149	-0.379063396	0.869347197	1.426563994	0.986225895	0.019283747	363	0.040561393	0.045628894
0.6	20	0.3	5	-0.441832752	1.418195803	0.715343208	0.948775947	0.963983051	-0.348130494	0.827875679	1.257196509	0.993644068	0.012711864	472	0.03292634	0.038106067
0.6	20	0.3	7	-0.441832752	1.331498807	0.667219553	0.846298729	0.970276008	-0.481948459	0.829375316	1.086126102	0.976645435	0.036093418	471	0.030743854	0.038215597
0.6	20	0.3	9	-0.441832752	1.235248355	0.621549039	0.760650314	0.963675214	-0.553386162	0.793771767	0.948745147	0.974358974	0.072649573	468	0.028731115	0.036692113
0.6	20	0.5	5	-0.441832752	1.059738987	0.515939578	0.622576769	0.964	-0.459680041	0.748106688	0.835722708	0.964	0.064	500	0.023073519	0.033456348
0.6	20	0.5	7	-0.441832752	0.949818816	0.502838732	0.5514058	0.962	-0.491746216	0.649359011	0.697235431	0.968	0.104	500	0.022487632	0.029040218
0.6	20	0.5	9	-0.441832752	0.952213067	0.455354716	0.508773228	0.966	-0.527795643	0.576296269	0.60890712	0.958	0.124	500	0.020364082	0.025772753
0.6	30	0.15	5	-0.441832752	1.684476419	0.764264486	1.135273715	0.94972067	-0.306895323	0.830045049	1.488429222	1	0.011173184	358	0.040392633	0.043869244
0.6	30	0.15	7	-0.441832752	1.669301456	0.743217302	1.050341339	0.951219512	-0.429859532	0.877410684	1.355580042	0.987804878	0.012195122	328	0.04103731	0.0484469
0.6	30	0.15	9	-0.441832752	1.543221321	0.752365318	0.964278797	0.945945946	-0.481598612	0.803982874	1.224029055	0.986486486	0.030405405	296	0.043730346	0.046730555
0.6	30	0.3	5	-0.441832752	1.330443241	0.677285839	0.804746889	0.952069717	-0.581633049	0.791197658	1.054753662	0.973856209	0.058823529	459	0.031612996	0.036929944
0.6	30	0.3	7	-0.441832752	1.187722138	0.572452533	0.67926406	0.962264151	-0.522949783	0.71016101	0.861822464	0.970649895	0.05870021	477	0.026210801	0.032516039
0.6	30	0.3	9	-0.441832752	1.159158281	0.514932401	0.615283623	0.958847737	-0.546673086	0.676632814	0.75167453	0.967078189	0.090534979	486	0.023357808	0.030692688
0.6	30	0.5	5	-0.441832752	0.983913679	0.452189182	0.494297066	0.964	-0.47037472	0.646415141	0.66983677	0.95	0.106	500	0.020222515	0.028908564
0.6	30	0.5	7	-0.441832752	0.940167441	0.386353718	0.434543262	0.97	-0.469238653	0.53049253	0.557293726	0.968	0.12	500	0.017278264	0.023724347
0.6	30	0.5	9	-0.441832752	0.930580259	0.379650499	0.401302707	0.954	-0.465946498	0.473722182	0.49115189	0.96	0.152	500	0.016978486	0.0211855
0.6	40	0.15	5	-0.441832752	1.759050959	0.710448025	1.071905698	0.940397351	-0.407038554	0.798524336	1.399232384	1	0.009933775	302	0.04088169	0.045949912
0.6	40	0.15	7	-0.441832752	1.677287817	0.660702572	0.982949586	0.938983051	-0.507556547	0.78316346	1.220826933	0.993220339	0.020338983	295	0.038467591	0.04559754
0.6	40	0.15	9	-0.441832752	1.595365765	0.771804746	0.894606802	0.875	-0.537631916	0.808112595	1.088395514	0.982638889	0.045138889	288	0.045479031	0.047618491
0.6	40	0.3	5	-0.441832752	1.302198913	0.606776809	0.707088053	0.932608696	-0.524736528	0.753833946	0.912482902	0.976086957	0.056521739	460	0.028291115	0.035147689
0.6	40	0.3	7	-0.441832752	1.142923381	0.540444556	0.586503095	0.937759336	-0.515950851	0.658929412	0.737888158	0.966804979	0.101659751	482	0.024616575	0.030013412
0.6	40	0.3	9	-0.441832752	1.098057858	0.473221729	0.519067208	0.950515464	-0.477335886	0.613407224	0.632172798	0.964948454	0.125773196	485	0.021487892	0.027853387
0.6	40	0.5	5	-0.441832752	0.946439361	0.387804039	0.423271741	0.966	-0.503859766	0.566906297	0.577458627	0.94	0.15	500	0.017343124	0.02535282
0.6	40	0.5	7	-0.441832752	0.901666978	0.331897329	0.364074153	0.97	-0.476657099	0.47217507	0.4771597	0.956	0.172	500	0.0148429	0.021116311
0.6	40	0.5	9	-0.441832752	0.88486421	0.328948839	0.340941932	0.958	-0.45629739	0.42358307	0.420047973	0.944	0.192	500	0.014711039	0.018943211
0.6	50	0.15	5	-0.441832752	1.67067548	0.723341789	1.009845282	0.930909091	-0.405729355	0.849244338	1.285888714	0.985454545	0.007272727	275	0.043619151	0.05121136
0.6	50	0.15	7	-0.441832752	1.614953975	0.708102999	0.91075785	0.920415225	-0.605861471	0.786479703	1.126176287	0.98615917	0.041522491	289	0.041653118	0.046263512
0.6	50	0.15	9	-0.441832752	1.481725748	0.754392331	0.826459544	0.900735294	-0.643871783	0.776128122	0.979684246	0.970588235	0.073529412	272	0.045741754	0.04705968
0.6	50	0.3	5	-0.441832752	1.218672914	0.57250577	0.627108973	0.932166302	-0.565054434	0.647109139	0.797390993	0.962800875	0.070021882	457	0.02678069	0.030270489
0.6	50	0.3	7	-0.441832752	1.090383904	0.48478769	0.513718878	0.944672131	-0.451030719	0.575124867	0.648504786	0.961065574	0.079918033	488	0.021945308	0.026034679
0.6	50	0.3	9	-0.441832752	1.038933448	0.442957905	0.454604277	0.935091278	-0.526799505	0.525563093	0.557836005	0.955375254	0.156186613	493	0.019949821	0.023670171
0.6	50	0.5	5	-0.441832752	0.908645057	0.342734912	0.368689821	0.96	-0.454606513	0.469517724	0.50825416	0.97	0.122	500	0.015327571	0.020997471
0.6	50	0.5	7	-0.441832752	0.891538789	0.312735813	0.326023622	0.954	-0.474997123	0.423396528	0.428299861	0.948	0.21	500	0.013985971	0.018934868
0.6	50	0.5	9	-0.441832752	0.888880155	0.297623925	0.303077166	0.954	-0.448667554	0.370057327	0.375169169	0.958	0.228	500	0.013310147	0.016549467
0.6	60	0.15	5	-0.441832752	1.67153303	0.798429813	0.961773864	0.889380531	-0.524091432	0.843002449	1.227757342	0.982300885	0.03539823	226	0.053110761	0.056075689
0.6	60	0.15	7	-0.441832752	1.603268629	0.719129388	0.8647492	0.871485944	-0.640141896	0.763944864	1.049101515	0.979919679	0.068273092	249	0.045572973	0.048413039
0.6	60	0.15	9	-0.441832752	1.41118278	0.733466567	0.774092861	0.887550201	-0.663754372	0.718970888	0.900551056	0.951807229	0.100401606	249	0.046481555	0.045562929
0.6	60	0.3	5	-0.441832752	1.230203487	0.536920209	0.57926483	0.917894737	-0.529669331	0.612133835	0.739085164	0.972631579	0.084210526	475	0.024635589	0.028086627
0.6	60	0.3	7	-0.441832752	1.064932865	0.445017089	0.458000746	0.936863544	-0.496317854	0.550306884	0.57890917	0.953156823	0.138492872	491	0.02008334	0.024835002
0.6	60	0.3	9	-0.441832752	1.007450756	0.397379674	0.402899677	0.942973523	-0.464888835	0.485964158	0.497809255	0.945010183	0.146639511	491	0.017933494	0.021931255
0.6	60	0.5	5	-0.441832752	0.924229119	0.323903649	0.334889839	0.946	-0.482987563	0.40977117	0.465486049	0.964	0.16	500	0.014485412	0.018325524
0.6	60	0.5	7	-0.441832752	0.905351165	0.285177972	0.296325886	0.948	-0.458962029	0.365351751	0.391150612	0.95	0.184	500	0.012753547	0.016339027
0.6	60	0.5	9	-0.441832752	0.868707515	0.264465368	0.275006383	0.962	-0.4587992	0.333290106	0.342144777	0.952	0.272	500	0.011827251	0.014905187
