# Supplementary material for: Evaluating Multi-Level Models to Test Occupancy State Responses of Plethodontid Salamanders
Source: PLoS One. 2015 Nov 30;10(11):e0142903. doi: 10.1371/journal.pone.0142903 (PMC4664280; doi:10.1371/journal.pone.0142903)
Supplement: S4 Table — (CSV) [file pone.0142903.s008.csv]

Trtsize	Nsites	Detprob	Nplots	logitTrt	aInt.m	aInt.se	aInt.sd	aInt.cover	aTrtYr.m	aTrtYr.se	aTrtYr.sd	aTrtYr.cover	bInt.m	n
0.3	20	0.15	5	-3.79173683955364	2.94787426386013	0.772690163378157	1.54311316923579	0.996	-2.30353978852768	1.51298988223241	2.33050197382993	0.99	0.441169202042456	500
0.3	20	0.15	7	-3.79173683955364	3.01302975726092	0.805833452195995	1.44074700665721	0.994	-2.87125161594242	1.41617953533465	2.07008046338464	0.996	0.423818231069392	500
0.3	20	0.15	9	-3.79173683955364	3.11516386999785	0.801092057856243	1.35018809039143	0.992	-3.03036126560759	1.20784259602243	1.89891329731504	0.996	0.285988864343004	500
0.3	20	0.3	5	-3.79173683955364	3.16507336450267	0.731902107462989	1.3678322501712	0.998	-3.16563433928087	1.21845045613399	1.8986605228179	0.998	0.20115729350704	500
0.3	20	0.3	7	-3.79173683955364	3.268394503911	0.748450984203336	1.25461442498075	0.998	-3.4231336206936	1.05310586372215	1.72252180931683	1	0.132009030885116	500
0.3	20	0.3	9	-3.79173683955364	3.28790214589588	0.780539727630046	1.18688986075552	0.992	-3.51134768917463	1.02643936356964	1.62778940293615	0.998	0.120882349993114	500
0.3	20	0.5	5	-3.79173683955364	3.29717890707212	0.753182900217571	1.26079004609551	0.994	-3.44454335838442	1.06358022485027	1.71306425965196	0.994	0.052812073374174	500
0.3	20	0.5	7	-3.79173683955364	3.32684080144564	0.810175097561106	1.16945824195744	0.992	-3.59531708684198	1.00672009409772	1.61516107626048	0.994	0.021932337614419	500
0.3	20	0.5	9	-3.79173683955364	3.30226850399111	0.833421588220896	1.11421252773517	0.992	-3.66184699821405	1.03370339035636	1.57286687328614	0.994	0.0128422789265443	500
0.3	30	0.15	5	-3.79173683955364	2.97416177200335	0.776125101116399	1.46014219000595	0.992	-2.72433601912143	1.35575166949697	2.06363482583714	0.996	0.420323652451506	500
0.3	30	0.15	7	-3.79173683955364	3.19170739067336	0.71093966236228	1.35815550003715	0.994	-3.20676425969291	1.1294289555275	1.8254418946985	0.994	0.360954932827754	500
0.3	30	0.15	9	-3.79173683955364	3.32076992783225	0.707379169098984	1.28163106687904	0.996	-3.44921048059342	1.06757502584476	1.70166891980978	0.996	0.287190635346787	500
0.3	30	0.3	5	-3.79173683955364	3.254251897931	0.702859971517544	1.26873465550211	0.996	-3.43438650613887	0.95881881048148	1.67740274452354	1	0.163806826852977	500
0.3	30	0.3	7	-3.79173683955364	3.35996992513599	0.767328638748255	1.17505727286422	1	-3.64908227973911	0.862460069606497	1.57250109097562	0.998	0.0883833675885282	500
0.3	30	0.3	9	-3.79173683955364	3.34389876284494	0.792284036424617	1.10661077625479	0.99	-3.72433555141516	0.869016941646444	1.51220091149185	0.994	0.0383239421703627	500
0.3	30	0.5	5	-3.79173683955364	3.36093578811433	0.750053516050647	1.16973743616924	0.996	-3.65334380965886	0.940803244273048	1.56774952771524	0.998	0.0146672198043921	500
0.3	30	0.5	7	-3.79173683955364	3.37698311218407	0.692636496664165	1.07238384730743	0.998	-3.71283007359895	0.920558865938787	1.4895856269337	1	0.00482045573033169	500
0.3	30	0.5	9	-3.79173683955364	3.28632759851038	0.747544050076618	0.991058868239663	0.994	-3.57933710529882	0.917159082762012	1.43039220959914	0.992	0.00261219240321315	500
0.3	40	0.15	5	-3.79173683955364	3.068956961668	0.738209646432717	1.38193878268345	0.998	-3.02427658461922	1.23407088547444	1.88009688389711	0.994	0.374827940059697	500
0.3	40	0.15	7	-3.79173683955364	3.17636813916713	0.76818725606786	1.28101194028258	0.994	-3.3861894285805	1.0197213858048	1.67871009815632	0.994	0.313761064516913	500
0.3	40	0.15	9	-3.79173683955364	3.32833289916987	0.757169362092837	1.22613967232658	0.994	-3.60721625182107	0.931120337339866	1.58923220803083	0.998	0.231584174181436	500
0.3	40	0.3	5	-3.79173683955364	3.34294044067013	0.729540751512588	1.22723880677347	0.996	-3.62326859375068	0.85643177556158	1.58434518136178	1	0.106957306961912	500
0.3	40	0.3	7	-3.79173683955364	3.38332231536436	0.789870030862308	1.12078368115105	0.984	-3.7356302648959	0.860102568289354	1.49746723750998	0.998	0.0531756247357241	500
0.3	40	0.3	9	-3.79173683955364	3.46348394705658	0.770563613482208	1.04543137049392	0.984	-3.78314270032405	0.843601127978615	1.44627822854477	1	0.0375107475072916	500
0.3	40	0.5	5	-3.79173683955364	3.39500494470961	0.712114247259182	1.11280985958909	0.994	-3.70596389717329	0.846994657240533	1.48820016762545	0.996	0.0140847050930677	500
0.3	40	0.5	7	-3.79173683955364	3.32949522719223	0.746941223779533	0.990415747485996	0.988	-3.81045051968735	0.906772756707334	1.40398142757543	1	0.00469591704867568	500
0.3	40	0.5	9	-3.79173683955364	3.25429545557473	0.763536016089857	0.914731495471115	0.976	-3.7732955111857	0.931835784413522	1.35055002003749	0.986	0.00141567244976903	500
0.3	50	0.15	5	-3.79173683955364	3.1224921695567	0.705265118587517	1.3444578539146	0.998	-3.18820537012919	1.0240828235175	1.75847009871382	0.994	0.379074311344164	500
0.3	50	0.15	7	-3.79173683955364	3.22320192123278	0.779366053090514	1.23194371385186	0.994	-3.51201158321019	0.856932422280748	1.58538291467726	0.992	0.254224197757548	500
0.3	50	0.15	9	-3.79173683955364	3.39713675921279	0.74191852792923	1.1899006755984	0.992	-3.65139773350501	0.843224298465379	1.52699708893992	0.994	0.197246180848857	500
0.3	50	0.3	5	-3.79173683955364	3.38176982018101	0.770889879911729	1.17883052660728	0.994	-3.71142867820463	0.817485956401103	1.52616460626147	0.998	0.0829617626561493	500
0.3	50	0.3	7	-3.79173683955364	3.38182073203814	0.723254979882574	1.0711492412434	0.99	-3.7436831578403	0.813460153914914	1.44112621561401	0.998	0.027811005077643	500
0.3	50	0.3	9	-3.79173683955364	3.31954672176949	0.704354609282837	0.970842648173611	0.992	-3.75441409999609	0.807194471517048	1.36433981544474	0.998	0.0251686138535775	500
0.3	50	0.5	5	-3.79173683955364	3.45934514980193	0.732302671822691	1.0874891413805	0.99	-3.76305774163525	0.843912481314601	1.44712714909189	1	-0.00315911324752211	500
0.3	50	0.5	7	-3.79173683955364	3.29923353557408	0.751124826079705	0.921082371757053	0.982	-3.75828142700429	0.86055684085324	1.33786675075126	0.998	0.00375037448966099	500
0.3	50	0.5	9	-3.79173683955364	3.25997357386692	0.693866235784505	0.848296500812234	0.984	-3.71114938632243	0.898539181000788	1.27767814274059	0.992	7.04055539904825e-05	500
0.3	60	0.15	5	-3.79173683955364	3.18187627742473	0.772911509241329	1.29323869847616	0.986	-3.410714039269	0.928602687331689	1.66445188529827	0.998	0.340828462255398	500
0.3	60	0.15	7	-3.79173683955364	3.3372429996944	0.730189554643721	1.23249869093527	0.994	-3.64153586068775	0.835905796420529	1.55238569026176	0.998	0.204661456648371	500
0.3	60	0.15	9	-3.79173683955364	3.41189336087053	0.765414106802483	1.15140421429692	0.994	-3.79113841546708	0.807510938357419	1.49141262178276	0.998	0.134859554101002	500
0.3	60	0.3	5	-3.79173683955364	3.45412015113578	0.734057368316404	1.17748772112845	0.988	-3.81334137459212	0.777243559134566	1.49665422116381	1	0.0577623804441699	500
0.3	60	0.3	7	-3.79173683955364	3.44128205750705	0.72372541270147	1.05853441541563	0.986	-3.82664519643646	0.82382362051309	1.40622356458838	0.996	0.036904387636325	500
0.3	60	0.3	9	-3.79173683955364	3.34375733613995	0.687405977942058	0.934098978550815	0.984	-3.84874572738473	0.817211877559696	1.32736278721113	1	0.0168022536490808	500
0.3	60	0.5	5	-3.79173683955364	3.37457588846852	0.731694371866511	1.01792927791305	0.99	-3.81484533622977	0.793824926731766	1.39215062140693	0.994	0.00276223077667265	500
0.3	60	0.5	7	-3.79173683955364	3.35559675799343	0.695967235133032	0.888724899619918	0.978	-3.75962639961006	0.847455513241321	1.28846725814439	0.996	-0.00119169615388172	500
0.3	60	0.5	9	-3.79173683955364	3.20513478131192	0.675908168271856	0.794088819092423	0.972	-3.77985284886813	0.860587736570794	1.21561703367996	0.994	-0.00600661943041033	500
0.6	20	0.15	5	-2.53897387105828	3.09469589314302	0.88857510262928	1.69427072860369	0.992	-0.596864416562796	1.36396767913425	2.56473914225136	0.986	0.347372770763477	500
0.6	20	0.15	7	-2.53897387105828	3.23677021911864	0.8287072483843	1.55895023934837	0.998	-1.1141867629509	1.4342749600192	2.41522212340223	0.984	0.332350343659395	500
0.6	20	0.15	9	-2.53897387105828	3.33127009846808	0.828078386257283	1.47467425518438	0.996	-1.46515122745106	1.38677610535129	2.26897833158249	0.994	0.318826889415332	500
0.6	20	0.3	5	-2.53897387105828	3.31427793813767	0.821941166870897	1.47645649086074	1	-1.48711914657354	1.40407022510293	2.25777082607611	0.992	0.1648092027958	500
0.6	20	0.3	7	-2.53897387105828	3.42098860946328	0.832986877935365	1.35391840644749	0.998	-2.00201854878726	1.32382755309946	2.00490765269041	0.998	0.105978784447323	500
0.6	20	0.3	9	-2.53897387105828	3.29536480650543	0.829931541996616	1.21767097053257	0.996	-2.33923657746888	1.14506674571971	1.7637747954037	0.998	0.0890097280112788	500
0.6	20	0.5	5	-2.53897387105828	3.40097801908598	0.815710940645763	1.33578095599885	0.992	-2.17676751792586	1.26656380410992	1.94776453180987	0.998	0.0141757229774583	500
0.6	20	0.5	7	-2.53897387105828	3.25881118260682	0.819447945035974	1.17828018447993	0.992	-2.34797616179027	1.15505544999666	1.70014665551226	0.996	0.0154263916071825	500
0.6	20	0.5	9	-2.53897387105828	3.33825592446842	0.856505057161894	1.13773130676223	0.998	-2.48542479016711	1.07463981111874	1.62206031932698	0.994	0.0105194516403349	500
0.6	30	0.15	5	-2.53897387105828	3.26482471446538	0.834237100388634	1.6156163830567	0.998	-1.1351804520867	1.39497965235967	2.44106805552616	0.998	0.354288392181038	500
0.6	30	0.15	7	-2.53897387105828	3.36639844735355	0.802149017458112	1.48847234792747	0.996	-1.53778820571022	1.34783645427453	2.25084001661172	0.998	0.278379028350317	500
0.6	30	0.15	9	-2.53897387105828	3.40649514184115	0.796029990521742	1.37771455142068	1	-1.98592859276766	1.29976750047578	2.04402869787181	0.996	0.243270525830169	500
0.6	30	0.3	5	-2.53897387105828	3.43996747242504	0.767683395449686	1.36899497726268	0.996	-2.05242769550739	1.23007726558554	2.0288593663184	1	0.0931982092224677	500
0.6	30	0.3	7	-2.53897387105828	3.43039363159023	0.804729604016565	1.24273575795034	0.994	-2.40103956494629	1.14323690931105	1.75293191038601	0.994	0.05669772703302	500
0.6	30	0.3	9	-2.53897387105828	3.36680903128108	0.805765660414897	1.12674415124676	0.994	-2.67382812205434	0.998022406360228	1.5618242333697	0.994	0.0397936113554703	500
0.6	30	0.5	5	-2.53897387105828	3.38878967963543	0.815862079490734	1.21383994250456	0.99	-2.3971930031047	1.09849326777639	1.74291939646471	0.998	0.00421918457305565	500
0.6	30	0.5	7	-2.53897387105828	3.35160657363732	0.821412470909672	1.08746066630343	0.99	-2.57788743684347	0.99332253084713	1.52413845193084	0.994	-0.0031251481560406	500
0.6	30	0.5	9	-2.53897387105828	3.2802470211403	0.800029915844845	1.00452767479667	0.992	-2.62586729820723	0.977008300792429	1.44666833792667	0.996	0.00483815867238156	500
0.6	40	0.15	5	-2.53897387105828	3.35986491166169	0.808295109356732	1.5534014204753	0.996	-1.2740635525246	1.29203799352912	2.35219838347308	0.998	0.322086599697906	500
0.6	40	0.15	7	-2.53897387105828	3.38949550178567	0.810026122716719	1.40148684228496	0.99	-1.77670924895975	1.29734225209518	2.09298648050985	0.99	0.291400281350429	500
0.6	40	0.15	9	-2.53897387105828	3.45020743282579	0.779280166673983	1.31203358356942	0.998	-2.09962017402072	1.24452947522973	1.91749532457651	0.994	0.192579009991853	500
0.6	40	0.3	5	-2.53897387105828	3.48052902318448	0.748900501981451	1.30143922432734	0.992	-2.23369427267252	1.20633708059445	1.85936430731267	0.996	0.0772932463962344	500
0.6	40	0.3	7	-2.53897387105828	3.42008811386168	0.754583937195114	1.15686464909219	0.996	-2.64668871065293	1.00451063256523	1.58421005626893	0.998	0.0294132243580177	500
0.6	40	0.3	9	-2.53897387105828	3.39606211472473	0.753085400201012	1.06630895106608	0.99	-2.64571174066195	0.966264836702097	1.4707766720474	0.998	0.0377692754418596	500
0.6	40	0.5	5	-2.53897387105828	3.41332959261276	0.777005182374305	1.15439746047914	0.986	-2.64908333739678	0.901653549637329	1.57786068010401	1	0.0125709853376412	500
0.6	40	0.5	7	-2.53897387105828	3.30594181864061	0.726579034423776	1.0033609874049	0.992	-2.69788734541161	0.886896799294473	1.41602473510229	0.996	-0.00537274988316127	500
0.6	40	0.5	9	-2.53897387105828	3.24134448541656	0.718939721911628	0.910864638569157	0.994	-2.63759463298705	0.950560967639628	1.34310563725394	0.988	0.000730666289861078	500
0.6	50	0.15	5	-2.53897387105828	3.3439787619112	0.79798261828582	1.46678004108836	0.996	-1.56952806164235	1.2655078169585	2.22076582609968	0.996	0.351727351863292	500
0.6	50	0.15	7	-2.53897387105828	3.4530162158426	0.783654306032206	1.34169919150133	0.99	-2.02704977898007	1.17139973218086	1.97294372538395	0.996	0.216718610776532	500
0.6	50	0.15	9	-2.53897387105828	3.45049930017133	0.804562786115777	1.23935282411493	0.986	-2.39338345484037	1.044117473408	1.74823964287492	0.998	0.161396921724326	500
0.6	50	0.3	5	-2.53897387105828	3.44323573231545	0.765571325545281	1.25270437305106	0.998	-2.43959484391634	1.04665892358454	1.72713637390865	1	0.0418201231623646	500
0.6	50	0.3	7	-2.53897387105828	3.45593165881285	0.733416490718246	1.1113853205266	0.994	-2.65351520788463	0.888113130061046	1.51154794646746	1	0.0298866739979685	500
0.6	50	0.3	9	-2.53897387105828	3.40352413965921	0.729936842850381	1.00100353413933	0.986	-2.77473536866291	0.839244560443813	1.39190535716531	0.996	0.0259045532958774	500
0.6	50	0.5	5	-2.53897387105828	3.47377047308073	0.724204652062976	1.10580806858312	0.988	-2.68326545132573	0.867319989712063	1.49748781543243	0.998	0.00423575335821221	500
0.6	50	0.5	7	-2.53897387105828	3.31478960410499	0.719962996000204	0.940191894369012	0.984	-2.72823747386487	0.944348311927107	1.34207932851813	0.982	0.00976908199789136	500
0.6	50	0.5	9	-2.53897387105828	3.26991809182104	0.697450304675813	0.857167242897303	0.976	-2.68740263486003	0.879405572613573	1.27717945662474	0.996	-0.00520370571085474	500
0.6	60	0.15	5	-2.53897387105828	3.41688367002729	0.804181400068308	1.44803655588843	0.994	-1.80485917395159	1.27208745670909	2.12442513596133	0.994	0.261920817724986	500
0.6	60	0.15	7	-2.53897387105828	3.52368016626253	0.777525561066702	1.32425523421749	0.994	-2.24965636201721	1.08822785553366	1.89608647234852	0.998	0.205382117729736	500
0.6	60	0.15	9	-2.53897387105828	3.45733805783075	0.795735593917121	1.19437072740808	0.992	-2.60201018952932	0.936193235398713	1.6366634722748	1	0.114959127472267	500
0.6	60	0.3	5	-2.53897387105828	3.47804652319496	0.777175386313596	1.20379076533807	0.99	-2.63086859628243	0.941028641060667	1.64179989641075	1	0.03031255068799	500
0.6	60	0.3	7	-2.53897387105828	3.49502386841663	0.749204816617657	1.07526769287802	0.98	-2.79411228195806	0.89417373088615	1.44978632200444	0.996	0.0200211152835841	500
0.6	60	0.3	9	-2.53897387105828	3.35321034212344	0.71405440185432	0.933180765393235	0.972	-2.68383284231555	0.886143643302584	1.32223665001743	0.998	0.0202620922479552	500
0.6	60	0.5	5	-2.53897387105828	3.48551520192517	0.755454255430864	1.05155104323488	0.988	-2.75001213490456	0.897040632748783	1.42968387601656	0.994	0.00678612874639724	500
0.6	60	0.5	7	-2.53897387105828	3.25862188882251	0.685232862122757	0.872348436515341	0.978	-2.7292367378063	0.862741171258691	1.27737131017136	0.996	0.0133072694613734	500
0.6	60	0.5	9	-2.53897387105828	3.20305170569032	0.664846939784404	0.801990274546128	0.988	-2.66436107861892	0.86911429563385	1.20305493534946	0.996	0.00335331565626511	500
