# Supplementary material for: Evaluating Multi-Level Models to Test Occupancy State Responses of Plethodontid Salamanders
Source: PLoS One. 2015 Nov 30;10(11):e0142903. doi: 10.1371/journal.pone.0142903 (PMC4664280; doi:10.1371/journal.pone.0142903)
Supplement: S5 Table — (CSV) [file pone.0142903.s009.csv]

Trtsize	Nsites	Detprob	Nplots	logitTrt	aInt.m	aInt.se	aInt.sd	aInt.cover	bTrtYr.m	bTrtYr.se	bTrtYr.sd	bTrtYr.cover	bTrtYr.power	n	aInt.m.se	bTrtYr.m.se
0.1	20	0.15	7	-3.044522438	1.538050442	0.760617353	1.178792397	0.993902439	-3.6369033	1.120542519	1.715318346	0.985772358	0.715447154	492	0.034291279	0.050517958
0.1	20	0.3	7	-3.044522438	1.317311683	0.720169092	0.858763773	0.95	-3.564239505	1.015777553	1.281638396	0.962	0.93	500	0.032206941	0.045426953
0.1	20	0.5	7	-3.044522438	1.022315436	0.521901432	0.573324964	0.952	-3.288395472	0.838877564	0.86478836	0.944	0.99	500	0.023340142	0.037515745
0.1	40	0.15	7	-3.044522438	1.575161983	0.766574122	1.025720644	0.943983402	-3.718174495	1.052151218	1.458506318	0.975103734	0.904564315	482	0.034916494	0.047924175
0.1	40	0.3	7	-3.044522438	1.191318647	0.570893138	0.614874157	0.959758551	-3.382203236	0.815668664	0.920732427	0.955734406	0.993963783	497	0.025608057	0.03658774
0.1	40	0.5	7	-3.044522438	0.923320469	0.357297723	0.375509823	0.954	-3.156727621	0.560163371	0.576966315	0.958	1	500	0.01597884	0.025051268
0.1	60	0.15	7	-3.044522438	1.535946343	0.741568737	0.910821597	0.928730512	-3.693942333	0.951570711	1.295449112	0.977728285	0.971046771	449	0.034996792	0.044907398
0.1	60	0.3	7	-3.044522438	1.03624061	0.448220209	0.465997627	0.953907816	-3.306502329	0.658158188	0.710749098	0.951903808	1	499	0.020065092	0.029463207
0.1	60	0.5	7	-3.044522438	0.906982283	0.290349476	0.301795382	0.95	-3.142763856	0.469615013	0.464980529	0.94	1	500	0.012984823	0.021001822
0.3	20	0.15	7	-1.694595721	1.622477375	0.763270083	1.208088969	0.988986784	-2.226912398	1.144508989	1.881371075	0.991189427	0.213656388	454	0.03582204	0.053714468
0.3	20	0.3	7	-1.694595721	1.372210865	0.704411081	0.88611207	0.947791165	-2.247400181	1.011322061	1.275233377	0.953815261	0.516064257	498	0.031565415	0.045318425
0.3	20	0.5	7	-1.694595721	0.95504975	0.516588533	0.562822404	0.976	-1.855628825	0.731102079	0.763383493	0.948	0.766	500	0.023102542	0.032695879
0.3	40	0.15	7	-1.694595721	1.714323648	0.734639477	1.058001434	0.934065934	-2.502416582	1.041319505	1.521303529	0.964835165	0.457142857	455	0.03444043	0.048817811
0.3	40	0.3	7	-1.694595721	1.193772497	0.557717524	0.610135278	0.948	-1.969897247	0.777863766	0.847244639	0.96	0.764	500	0.024941886	0.034787125
0.3	40	0.5	7	-1.694595721	0.930419807	0.357228416	0.377544942	0.96	-1.78910035	0.522093946	0.510162232	0.928	0.952	500	0.01597574	0.023348751
0.3	60	0.15	7	-1.694595721	1.607218622	0.725218738	0.93433231	0.914606742	-2.460882568	0.986141234	1.305604138	0.948314607	0.658426966	445	0.034378665	0.046747578
0.3	60	0.3	7	-1.694595721	1.071444829	0.449280201	0.468932597	0.938	-1.891812609	0.646845432	0.649861394	0.948	0.914	500	0.020092421	0.028927807
0.3	60	0.5	7	-1.694595721	0.872342271	0.30345276	0.295802187	0.934	-1.764865587	0.419354543	0.406913252	0.936	0.996	500	0.01357082	0.018754105
