# Supplementary material for: Evaluating Multi-Level Models to Test Occupancy State Responses of Plethodontid Salamanders
Source: PLoS One. 2015 Nov 30;10(11):e0142903. doi: 10.1371/journal.pone.0142903 (PMC4664280; doi:10.1371/journal.pone.0142903)
Supplement: S6 Table — (CSV) [file pone.0142903.s010.csv]

Trtsize	Nsites	Detprob	Nplots	logitTrt	aInt.m	aInt.se	aInt.sd	aInt.cover	aTrtYr.m	aTrtYr.se	aTrtYr.sd	aTrtYr.cover	aTrtYr.power	bInt.m	n
0.3	20	0.15	7	-3.79173684	2.122071901	0.588090127	1.058589989	0.972	-2.894699407	1.385350917	2.247159786	1	0.266	0.455482727	500
0.3	20	0.3	7	-3.79173684	2.486251203	0.548186811	0.989996235	0.986	-3.612994156	1.149922127	1.89901705	0.996	0.584	0.131626524	500
0.3	20	0.5	7	-3.79173684	2.534173618	0.603333029	0.95102529	0.97	-3.978539145	1.068608441	1.785409684	0.998	0.752	0.023208383	500
0.3	40	0.15	7	-3.79173684	2.389607414	0.547637167	0.96838277	0.972	-3.63461832	1.0238978	1.832936628	1	0.644	0.335003915	500
0.3	40	0.3	7	-3.79173684	2.704296135	0.566778699	0.884741352	0.97	-4.027453728	1.009209084	1.657036973	0.998	0.858	0.060223975	500
0.3	40	0.5	7	-3.79173684	2.735204529	0.554250024	0.812758297	0.972	-4.121718863	1.044240967	1.556888613	0.996	0.918	0.011412866	500
0.3	60	0.15	7	-3.79173684	2.546073217	0.568334301	0.913933955	0.972	-3.92616501	0.939459946	1.697219499	1	0.836	0.335489798	500
0.3	60	0.3	7	-3.79173684	2.807823241	0.565876084	0.811754157	0.98	-4.090025454	0.991560232	1.551365023	0.994	0.922	0.038621639	500
0.3	60	0.5	7	-3.79173684	2.832066233	0.591277321	0.73836799	0.978	-4.097454003	1.022466632	1.422888541	0.994	0.944	0.000574955	500
0.6	20	0.15	7	-2.538973871	2.108147344	0.54983819	1.07161067	0.968	-1.245114812	1.425175336	2.603111023	0.996	0.046	0.346997296	500
0.6	20	0.3	7	-2.538973871	2.419532308	0.566780328	0.985567174	0.986	-2.287723354	1.390515937	2.207182871	0.998	0.178	0.088614434	500
0.6	20	0.5	7	-2.538973871	2.494015897	0.604225884	0.941438292	0.958	-2.632013436	1.343165391	1.920225926	0.996	0.294	0.016707397	500
0.6	40	0.15	7	-2.538973871	2.428354239	0.54383935	0.966316645	0.976	-2.034298732	1.318768522	2.289900023	0.996	0.134	0.318813204	500
0.6	40	0.3	7	-2.538973871	2.688279958	0.584977563	0.872481441	0.964	-2.985064903	1.079878464	1.808621581	0.994	0.46	0.05376189	500
0.6	40	0.5	7	-2.538973871	2.770274655	0.552639472	0.819561613	0.978	-2.982868261	1.107209013	1.61036096	0.994	0.524	0.014410978	500
0.6	60	0.15	7	-2.538973871	2.554800892	0.538421388	0.920603556	0.98	-2.547158842	1.240693542	2.053543094	0.996	0.29	0.198627783	500
0.6	60	0.3	7	-2.538973871	2.783941573	0.558963644	0.808164668	0.98	-3.182007102	1.066278201	1.619948603	0.986	0.618	0.02245051	500
0.6	60	0.5	7	-2.538973871	2.837416075	0.563241755	0.744133692	0.97	-3.091011011	1.068379206	1.462364477	0.982	0.696	-0.002827468	500
